# Supplementary material for: Electrospun Fibers of Polybutylene Succinate/Graphene Oxide Composite for Syringe-Push Protein Absorption Membrane
Source: Polymers (Basel). 2021 Jun 22;13(13):2042. doi: 10.3390/polym13132042 (PMC8271884; doi:10.3390/polym13132042)
Supplement: Supplementary file 1 [file polymers-13-02042-s001.zip]

Archive with 1 entries (1 files):
- polymers-1255904-supplementary.pdf
